# Supplementary material for: A Proteomic Analysis of Detergent-Resistant Membranes in HIV Virological Synapse: The Involvement of Vimentin in CD4 Polarization
Source: Viruses. 2023 May 28;15(6):1266. doi: 10.3390/v15061266 (PMC10304898; doi:10.3390/v15061266)
Supplement: Supplementary file 1 [file viruses-15-01266-s001.zip]

Archive with 1 entries (1 files):
- viruses-2369148-supplementary.pdf
